# Supplementary material for: Predicting kidney replacement therapy, cardiovascular disease and all-cause mortality in advanced chronic kidney disease among the Chinese population
Source: Ren Fail. 2025 Sep 9;47(1):2556301. doi: 10.1080/0886022X.2025.2556301 (PMC12422041; doi:10.1080/0886022X.2025.2556301)
Supplement: supplemental_figures.zip [file IRNF_A_2556301_SM3109.zip]

Archive with 12 entries (12 files):
- figure S1.tif
- figure S10.tif
- figure S11.tif
- figure S12.tif
- figure S2.tif
- figure S3.tif
- figure S4.tif
- figure S5.tif
- figure S6.tif
- figure S7.tif
- figure S8.tif
- figure S9.tif
